# Supplementary material for: Comprehending expository texts: the dynamic neurobiological correlates of building a coherent text representation
Source: Front Hum Neurosci. 2013 Dec 12;7:853. doi: 10.3389/fnhum.2013.00853 (PMC3860184; doi:10.3389/fnhum.2013.00853)
Supplement: Supplementary file 1 [file DataSheet1.ZIP]

Archive with 9 entries (9 files):
- 64782_Cutting_Suppl_Figure_3.TIF
- 64782_Cutting_Suppl_Figure_4.TIF
- 64782_Cutting_Suppl_Figure_5.TIF
- 64782_Cutting_Suppl_Figure_6.TIF
- 64782_Cutting_Suppl_Figure_7.TIF
- 64782_Cutting_Suppl Table_1.pdf
- 64782_Cutting_Suppl Table_2.pdf
- 64782_Cutting_Suppl_Figure_1.TIF
- 64782_Cutting_Suppl_Figure_2.TIF
